# Supplementary material for: Balanced activities of Hsp70 and the ubiquitin proteasome system underlie cellular protein homeostasis
Source: Front Mol Biosci. 2023 Jan 4;9:1106477. doi: 10.3389/fmolb.2022.1106477 (PMC9845930; doi:10.3389/fmolb.2022.1106477)
Supplement: Supplementary file 1 [file Table2.XLSX]

## Sheet: Sheet1
Antibodies used in the study
Primary antibodies	dilution	source
anti-YFP/GFP (rabbit)	1:10,000	Lab collection
anti-Zwf1 (rabbit)	1:50,000	Lab collection
anti-Btn2 (rabbit)	1:5000	Lab collection
anti-V5 (rabbit)	1:500	Lab collection
anti-FLAG® (mouse, clone M2)	1:1000	Sigma-Aldrich Co.
anti-Ssa1	1:10,000	Lab collection
anti-Hsp42	1:5,000	J. Buchner lab
anti-Hsp26	1:4,000	Lab collection
anti-Sis1	1:5,000	Lab collection
anti-Sti1	1:2,000	Lab collection
anti-Sse1	1:10,000	Lab collection
anti-Ydj1	1:10,000	Lab collection
Secondary antibodies	dilution	source
Phosphatase coupled anti-rabbit-IgG (H+L) (goat)	1:20,000	Vector Laboratories, Inc.
Phosphatase coupled anti-mouse-IgG (H+L) (horse)	1:20,000	Vector Laboratories, Inc.
