# Supplementary material for: Balanced activities of Hsp70 and the ubiquitin proteasome system underlie cellular protein homeostasis
Source: Front Mol Biosci. 2023 Jan 4;9:1106477. doi: 10.3389/fmolb.2022.1106477 (PMC9845930; doi:10.3389/fmolb.2022.1106477)
Supplement: Supplementary file 2 [file Table3.XLSX]

## Sheet: Tabelle1
	Effect of temperature
		p-value
		25°C-28°C	28°C-30°C
	wt-wt	0.7765	0.4115
	rpn4∆-rpn4∆	0.927	0.4692		***	< 0.0001
	∆∆-∆∆	0.0008	0.0001		**	< 0.001
	∆∆rpn4∆-∆∆rpn4∆	0.1904	0.0018		*	< 0.03
	∆∆btn2∆-∆∆btn2∆	0.0019	0.0001
	∆∆btn2∆rpn4∆-∆∆btn2∆rpn4∆	0.0026	0.0001
	Effect of mutants
		p-value
		wt-rpn4∆	wt-∆∆	∆∆-∆∆rpn4∆	∆∆-∆∆btn2∆	∆∆btn2-∆∆btn2∆rpn4∆
	25°C	0.1318	0.0652	0.6423	0.6139	0.8901
	28°C	0.2337	0.0001	0.0262	0.0221	0.0629
	30°C	0.5793	0.0001	0.0002	0.0004	0.0001
