# Supplementary material for: Balanced activities of Hsp70 and the ubiquitin proteasome system underlie cellular protein homeostasis
Source: Front Mol Biosci. 2023 Jan 4;9:1106477. doi: 10.3389/fmolb.2022.1106477 (PMC9845930; doi:10.3389/fmolb.2022.1106477)
Supplement: Supplementary file 4 [file Table1.XLSX]

## Sheet: Sheet1
Identifier	genotype	reference	source
AJ0001	WT (BY4741) MATa his3Δ1 leu2Δ0 met15Δ0 ura3Δ0		EUROSCARF
AJ0002	fes1Δ::hphNT1 hsp104Δ::URA3	Ho et al. 2019	lab collection
AJ0003	fes1Δ::hphNT1 hsp104Δ::URA3 btn2Δ::natNT2	Ho et al. 2019	lab collection
AJ0004	WT Pdr5Δ::KanMX4	This study
AJ0005	fes1Δ::hphNT1 hsp104Δ::URA3 Pdr5Δ::KanMX4	This study
AJ0006	fes1Δ::hphNT1 hsp104Δ::URA3 btn2Δ::natNT2 Pdr5Δ::KanMX4	This study
AJ0007	WT ; pRS415GPD-NLS-GFP-LuciDM	Ho et al. 2019	lab collection
AJ0008	fes1Δ::hphNT1 hsp104Δ::URA3 ; pRS415GPD-NLS-GFP-LuciDM	Ho et al. 2019	lab collection
AJ0009	fes1Δ::hphNT1 hsp104Δ::URA3 btn2Δ::natNT2 ; pRS415GPD-NLS-GFP-LuciDM	Ho et al. 2019	lab collection
AJ0019	fes1Δ::hphNT1 hsp104Δ::URA3 rpn4Δ::KanMX4	This study
AJ0020	fes1Δ::hphNT1 hsp104Δ::URA3 btn2Δ::natNT2 rpn4Δ::KanMX4	This study
AJ0032	rpn4Δ::KanMX4	This study
AJ0035	WT; pNH603 hsf1-3xFLAG-v5	This study
AJ0036	fes1Δ::hphNT1 hsp104Δ::URA3; pNH603 hsf1-3xFLAG-v5	This study
AJ0037	fes1Δ::hphNT1 hsp104Δ::URA3 btn2Δ::natNT2; pNH603 hsf1-3xFLAG-v5	This study
AJ0038	fes1Δ::hphNT1 hsp104Δ::URA3 rpn4Δ::KanMX4; pNH603 hsf1-3xFLAG-v5	This study
AJ0039	fes1Δ::hphNT1 hsp104Δ::URA3 btn2Δ::natNT2 rpn4Δ::KanMX4; pNH603 hsf1-3xFLAG-v5	This study
AJ0153	wt; pRS305-pBtn2_yeGFP_deg (HSR)	This study
AJ0155	fes1Δ::hphNT1 hsp104Δ::URA3; pRS305-pBtn2_yeGFP_deg (HSR)	This study
AJ0157	fes1Δ::hphNT1 hsp104Δ::URA3 btn2Δ::natNT2; pRS305-pBtn2_yeGFP_deg (HSR)	This study
AJ0159	fes1Δ::hphNT1 hsp104Δ::URA3 rpn4Δ::KanMX4; pRS305-pBtn2_yeGFP_deg (HSR)	This study
AJ0161	fes1Δ::hphNT1 hsp104Δ::URA3 btn2Δ::natNT2 rpn4Δ::KanMX4; pRS305-pBtn2_yeGFP_deg (HSR)	This study
AS0060	YEp13 Rpn4; E. coli XL1-Blue	This study
CHY446	fes1Δ::hphNT1 hsp104Δ::URA3 irc25Δ::kanMX	This study
CHY452	fes1Δ::hphNT1 hsp104Δ::URA3 btn2Δ::natNT2 icr25Δ::kanMX	This study
CHY466	atg7Δ::hisMX	This study
CHY467	fes1Δ::hphNT1 hsp104Δ::URA3 atg7Δ::hisMX	This study
CHY468	fes1Δ::hphNT1 hsp104Δ::URA3 rpn4Δ::KanMX4 atg7Δ::hisMX	This study
CHY469	fes1Δ::hphNT1 hsp104Δ::URA3 btn2Δ::natNT2 atg7Δ::hisMX	This study
CHY470	fes1Δ::hphNT1 hsp104Δ::URA3 btn2Δ::natNT2 rpn4Δ::KanMX4 atg7Δ::hisMX	This study
CHY481	hsp104∆::URA, fes1∆::hphNT, rpn4∆::kanMX, GFP-LuciDM-NLS::his	This study
CHY482	hsp104∆::URA3, btn2∆::natNT2, fes1∆::hphNT1, rpn4∆::kanMX, GFP-LuciDM-NLS::his	This study
XXXII 3092	YAL6B, arg4∆::kanMX lys1∆::kanMX	This study
